# Supplementary material for: A global dataset of crowdsourced land cover and land use reference data
Source: Sci Data. 2017 Jun 13;4:170075. doi: 10.1038/sdata.2017.75 (PMC5469313; doi:10.1038/sdata.2017.75)
Supplement: Supplementary file 1 [file sdata201775-isa1.zip]

Archive with 3 entries (3 files):
- i_Investigation.txt
- s_study_Fritz.txt
- a_assay_Fritz.txt
