# Supplementary material for: A global dataset of crowdsourced land cover and land use reference data
Source: Sci Data. 2017 Jun 13;4:170075. doi: 10.1038/sdata.2017.75 (PMC5469313; doi:10.1038/sdata.2017.75)
Supplement: Supplementary file 1 [file sdata201775-isa1.zip › i_Investigation.txt]

# Investigation File generated for Scientific Data with Investigation File Authoring Tool version 0.1.0 on 08/05/2017 - This metadata file is CC0
ONTOLOGY SOURCE REFERENCE
Term Source Name	IAO	ENVO	ERO	OBI
Term Source File	http://data.bioontology.org/ontologies/IAO	http://data.bioontology.org/ontologies/ENVO	http://data.bioontology.org/ontologies/ERO	http://data.bioontology.org/ontologies/OBI
Term Source Version	2015-02-23	releases/2014-09-16	2013-08-02	2014-08-18
Term Source Description	Information Artifact Ontology	Environment Ontology	Eagle-I Research Resource Ontology	Ontology for Biomedical Investigations
INVESTIGATION
Investigation Identifier
Investigation Title
Investigation Description
Investigation Submission Date
Investigation Public Release Date
INVESTIGATION PUBLICATIONS
Investigation PubMed ID
Investigation Publication DOI
Investigation Publication Author List
Investigation Publication Title
Investigation Publication Status
Investigation Publication Status Term Accession Number
Investigation Publication Status Term Source REF
INVESTIGATION CONTACTS
Investigation Person Last Name
Investigation Person Mid Initials
Investigation Person First Name
Investigation Person Address
Investigation Person Phone
Investigation Person Fax
Investigation Person Email
Investigation Person Affiliation
Investigation Person Roles
Investigation Person Roles Term Accession Number
Investigation Person Roles Term Source REF
STUDY
Study Identifier	10.1038/sdata.2017.75
Study Title	A global dataset of crowdsourced land cover and land use reference data
Study Submission Date	12/01/2017
Study Public Release Date	13/06/2017
Study Description	http://www.nature.com/articles/sdata201775#abstract
Study File Name	s_study_Fritz.txt
Comment[Subject Keywords]	//;//
Comment[Manuscript Licence]	CC BY-4.0
Comment[Experimental Metadata Licence]	CC0
Comment[Supplementary Information File Name]	
Comment[Supplementary Information File Type]	x-zip-compressed
Comment[Supplementary Information File URL]	http://www.nature.com/articles/sdata201775#supplementary-information
Comment[Data Repository]	PANGAEA;PANGAEA;PANGAEA;PANGAEA
Comment[Data Record Accession]	10.1594/PANGAEA.869680;10.1594/PANGAEA.869660;10.1594/PANGAEA.869661;10.1594/PANGAEA.869662
Comment[Data Record URI]	https://doi.pangaea.de/10.1594/PANGAEA.869680;https://doi.pangaea.de/10.1594/PANGAEA.869660;https://doi.pangaea.de/10.1594/PANGAEA.869661;https://doi.pangaea.de/10.1594/PANGAEA.869662
STUDY DESIGN DESCRIPTORS
Study Design Type	data integration objective	observation design	database creation objective	citizen science design
Study Design Type Term Accession Number	ERO:0100092	OBI:0300311	http://www.ebi.ac.uk/efo/swo/SWO_0000509	""
Study Design Type Term Source REF	ERO	OBI	ERO	""
STUDY PUBLICATIONS
Study PubMed ID	""	""	""	""	""
Study Publication DOI	doi:10.1111/gcb.12838	doi:10.1371/journal.pone.0069958	doi:10.1111/tgis.12033	doi:10.3390/rs8090774	doi:10.3390/rs8030261
Study Publication Author List	""	""	""	""	""
Study Publication Title	""	""	""	""	""
Study Publication Status	published	published	published	published	published
Study Publication Status Term Accession Number					
Study Publication Status Term Source REF					
STUDY FACTORS
Study Factor Name
Study Factor Type
Study Factor Type Term Accession Number
Study Factor Type Term Source REF
STUDY ASSAYS
Study Assay Measurement Type	land cover
Study Assay Measurement Type Term Accession Number	""
Study Assay Measurement Type Term Source REF	""
Study Assay Technology Type	image analysis
Study Assay Technology Type Term Accession Number	ERO:0000220
Study Assay Technology Type Term Source REF	ERO
Study Assay Technology Platform	""
Study Assay File Name	a_assay_Fritz.txt
STUDY PROTOCOLS
Study Protocol Name	Data sources	Image interpretation	Quality control assessment
Study Protocol Type	selection	image analysis objective	quality control
Study Protocol Type Term Accession Number	OBI:0001928	ERO:0100099	ERO:0001219
Study Protocol Type Term Source REF	OBI	ERO	ERO
Study Protocol Description			
Study Protocol URI	""	""	""
Study Protocol Version			
Study Protocol Parameters Name	""	""	""
Study Protocol Parameters Name Term Accession Number	""	""	""
Study Protocol Parameters Name Term Source REF	""	""	""
Study Protocol Components Name	""	""	""
Study Protocol Components Type	""	""	""
Study Protocol Components Type Term Accession Number	""	""	""
Study Protocol Components Type Term Source REF	""	""	""
STUDY CONTACTS
Study Person Last Name	Fritz	See	Perger	McCallum	Schill	Schepaschenko	Duerauer	Karner	Dresel	Laso-Bayas	Lesiv	Moorthy	Salk	Danylo	Sturn	Albrecht	You	Kraxner	Obersteiner
Study Person First Name	Steffen	Linda	Christoph	Ian	Christian	Dmitry	Martina	Mathias	Christopher	Juan-Carlos	Myroslava	Inian	Carl F.	Olha	Tobias	Franziska	Liangzhi	Florian	Michael
Study Person Mid Initials																			
Study Person Email	fritz@iiasa.ac.at	""	""	""	""	""	""	""	""	""	""	""	""	""	""	""	""	""	""
Study Person Phone																			
Study Person Fax																			
Study Person Address																			
Study Person Affiliation	Ecosystems Services and Management Program, International Institute for Applied Systems Analysis (IIASA), Laxenburg A-2361, Austria	Ecosystems Services and Management Program, International Institute for Applied Systems Analysis (IIASA), Laxenburg A-2361, Austria	Ecosystems Services and Management Program, International Institute for Applied Systems Analysis (IIASA), Laxenburg A-2361, Austria	Ecosystems Services and Management Program, International Institute for Applied Systems Analysis (IIASA), Laxenburg A-2361, Austria	FeLis, Albert Ludwigs University of Freiburg, Freiburg D-79106, Germany	Ecosystems Services and Management Program, International Institute for Applied Systems Analysis (IIASA), Laxenburg A-2361, Austria	Ecosystems Services and Management Program, International Institute for Applied Systems Analysis (IIASA), Laxenburg A-2361, Austria	Ecosystems Services and Management Program, International Institute for Applied Systems Analysis (IIASA), Laxenburg A-2361, Austria	Ecosystems Services and Management Program, International Institute for Applied Systems Analysis (IIASA), Laxenburg A-2361, Austria	Ecosystems Services and Management Program, International Institute for Applied Systems Analysis (IIASA), Laxenburg A-2361, Austria	Ecosystems Services and Management Program, International Institute for Applied Systems Analysis (IIASA), Laxenburg A-2361, Austria	Ecosystems Services and Management Program, International Institute for Applied Systems Analysis (IIASA), Laxenburg A-2361, Austria	Ecosystems Services and Management Program, International Institute for Applied Systems Analysis (IIASA), Laxenburg A-2361, Austria	Ecosystems Services and Management Program, International Institute for Applied Systems Analysis (IIASA), Laxenburg A-2361, Austria	Ecosystems Services and Management Program, International Institute for Applied Systems Analysis (IIASA), Laxenburg A-2361, Austria	GeoVille Information Systems GmbH, Innsbruck A-6020, Austria	Environment and Production Technology, International Food Policy Research Institute (IFPRI), Washington, District Of Columbia 20005, USA	Ecosystems Services and Management Program, International Institute for Applied Systems Analysis (IIASA), Laxenburg A-2361, Austria	Ecosystems Services and Management Program, International Institute for Applied Systems Analysis (IIASA), Laxenburg A-2361, Austria
Study Person Roles																			
Study Person Roles Term Accession Number																			
Study Person Roles Term Source REF																			
Comment[Study Person ORCID]					0000-0001-7093-443X	0000-0002-7814-4990													
Comment[Funder]																			
Comment[FundRef ID]																			
Comment[Funder Term Source REF]																			
Comment[Grant Identifier]																			
