# Supplementary material for: A global dataset of crowdsourced land cover and land use reference data
Source: Sci Data. 2017 Jun 13;4:170075. doi: 10.1038/sdata.2017.75 (PMC5469313; doi:10.1038/sdata.2017.75)
Supplement: Supplementary file 1 [file sdata201775-isa1.zip › s_study_Fritz.txt]

Source Name	Material Type	Term Source REF	Term Accession Number	Characteristics[geographical location]	Term Source REF	Term Accession Number	Characteristics[environment type]	Term Source REF	Term Accession Number	Protocol REF	Sample Name
LandSat	data set	IAO	IAO:0000100	Earth			planetary surface	ENVO	ENVO:01000324	Data sources	FROM-GLC
LandSat	data set	IAO	IAO:0000100	Earth			planetary surface	ENVO	ENVO:01000324	Data sources	GlobCover
LandSat	data set	IAO	IAO:0000100	Earth			planetary surface	ENVO	ENVO:01000324	Data sources	MODIS
