# Supplementary material for: A global dataset of crowdsourced land cover and land use reference data
Source: Sci Data. 2017 Jun 13;4:170075. doi: 10.1038/sdata.2017.75 (PMC5469313; doi:10.1038/sdata.2017.75)
Supplement: Supplementary file 1 [file sdata201775-isa1.zip › a_assay_Fritz.txt]

Sample Name	Protocol REF	Assay Name	Raw Data File	Comment[Data Repository]	Comment[Data Record Accession]	Comment[Data Record URI]	Protocol REF	Derived Data File	Comment[Data Repository]	Comment[Data Record Accession]	Comment[Data Record URI]
MODIS	Image interpretation	Human impact campaign_MODIS	GlobalCrowd.tab	PANGAEA	doi:10.1594/PANGAEA.869680	https://doi.pangaea.de/10.1594/PANGAEA.869680	Quality control assessment	Control_1.tab	PANGAEA	doi:10.1594/PANGAEA.869660	https://doi.pangaea.de/10.1594/PANGAEA.869660
FROM-GLC	Image interpretation	Human impact campaign_FROM-GLC	GlobalCrowd.tab	PANGAEA	doi:10.1594/PANGAEA.869680	https://doi.pangaea.de/10.1594/PANGAEA.869680	Quality control assessment	Control_1.tab	PANGAEA	doi:10.1594/PANGAEA.869660	https://doi.pangaea.de/10.1594/PANGAEA.869660
GlobCover	Image interpretation	Disagreement campaign	GlobalCrowd.tab	PANGAEA	doi:10.1594/PANGAEA.869680	https://doi.pangaea.de/10.1594/PANGAEA.869680	Quality control assessment	Control_2.tab	PANGAEA	doi:10.1594/PANGAEA.869661	https://doi.pangaea.de/10.1594/PANGAEA.869661
MODIS	Image interpretation	Wilderness campaign	GlobalCrowd.tab	PANGAEA	doi:10.1594/PANGAEA.869680	https://doi.pangaea.de/10.1594/PANGAEA.869680	Quality control assessment	Control_3.tab	PANGAEA	doi:10.1594/PANGAEA.869662	https://doi.pangaea.de/10.1594/PANGAEA.869662
MODIS	Image interpretation	Reference campaign	GlobalCrowd.tab	PANGAEA	doi:10.1594/PANGAEA.869680	https://doi.pangaea.de/10.1594/PANGAEA.869680	Quality control assessment	Control_3.tab	PANGAEA	doi:10.1594/PANGAEA.869662	https://doi.pangaea.de/10.1594/PANGAEA.869662
